# Supplementary material for: Maternal Melatonin Contributes to Offspring Hair Follicle Development Through Transcriptional Regulation of the AP-1 Complex and MAPK Pathway
Source: Int J Mol Sci. 2025 Feb 24;26(5):1952. doi: 10.3390/ijms26051952 (PMC11900504; doi:10.3390/ijms26051952)
Supplement: Supplementary file 1 [file ijms-26-01952-s001.zip]

Archive with 1 entries (1 files):
- ijms-3409095-supplementary.pdf
